# Supplementary material for: Population Differences in Postural Response Strategy Associated with Exposure to a Novel Continuous Perturbation Stimuli: Would Dancers Have Better Balance on a Boat?
Source: PLoS One. 2016 Nov 2;11(11):e0165735. doi: 10.1371/journal.pone.0165735 (PMC5091786; doi:10.1371/journal.pone.0165735)
Supplement: S1 File — (XLSX) [file pone.0165735.s001.xlsx]

## Sheet: Raw Experimetal Data
Participant Number (deidentified)	Group (1 = inexperienced, 2 = dance, 3 = experienced)	% Trial Spent Performing CS 1	% Trial Spent Performing CS 2	% Trial Spent Performing CS 3	% Trial Spent Performing CS 4	% Trial Spent Performing CS 4	Steps 1	Steps 2	Steps 3	Steps 4	Steps 5	Multisteps 1	Multisteps 2	Multisteps 3	Multisteps 4	Multisteps 5
1	1	78.7267	7.25333	7.49667	0	0.533333	232	5	4	0	1	11	1	0	0	0
2	1	66.93	32.1033	9.35	5.04667	0.543333	88	52	13	2	0	10	13	4	1	0
3	1	91.7433	95.5067	82.6333	78.5	32.7	262	268	258	204	82	2	3	5	3	6
4	1	62.01	15.6133	4.39	4.11667	5.37667	103	33	6	7	7	22	6	2	0	2
5	1	94.25	37.2367	8.65667	7.99667	5.95667	248	69	25	17	14	4	7	6	2	4
6	1	36.7933	4.9	11.1033	10.0867	7.39667	112	13	30	20	10	14	5	7	6	3
7	1	99.8433	100	99.7767	100	94.96	378	276	367	270	184	1	1	1	1	3
8	1	92.19	76.5333	39.5733	19.0233	16.2667	285	167	58	33	26	9	16	16	7	6
9	1	77.0333	37.38	17.6867	2.97	0.623333	265	101	38	5	1	9	7	11	1	0
10	1	51.51	5.27	0.613333	0.7	0	88	8	1	1	0	12	1	0	0	0
11	1	59.3633	10.5567	7.45667	2.31333	3.79667	154	18	17	5	8	18	3	5	0	1
12	1	78.7767	18.0867	11.09	6.82333	6.60333	194	34	21	13	13	17	10	3	2	2
13	2	43.8767	9.32667	7.36333	3.24667	3.58	116	18	11	5	5	5	4	1	0	0
14	2	70.7633	1.03667	0.0166667	2	0.14	347	6	1	3	3	20	0	0	0	0
15	2	95.61	93.7533	70.5767	50.8067	25.8967	139	314	192	127	56	4	8	19	17	12
16	2	4	18.6667	10.3333	0	1	5	80	32	0	6	2	7	7	0	2
17	2	57.6667	11.7733	5.40333	9.79667	1.02333	183	25	10	12	2	23	4	3	1	0
18	2	21.7667	5.33	1.11	1.67667	6.43	64	9	2	2	9	5	1	0	0	2
19	2	50.0067	0.953333	5.40333	12.0033	0	174	3	9	15	0	15	1	2	4	0
20	2	91.44	33.46	30.5133	15.0733	20.4967	94	48	60	25	35	8	13	16	7	5
21	2	91.21	48.4667	5.39667	5.72333	6.57	233	90	10	10	10	12	23	1	1	2
22	2	23.78	0	0.466667	0	0	48	0	1	0	0	10	0	0	0	0
23	2	37.53	15.9333	7.01667	13.4767	10.72	50	30	11	22	18	14	6	1	3	5
24	2	45.3233	8.83667	1.38	0.19	1.04333	35	18	3	1	2	6	6	0	0	0
25	2	27.46	11.6667	9.61	0	2.19	54	19	14	0	4	7	6	4	0	1
26	3	11.1233	3.96667	1.80333	0.8	1.73333	14	5	2	1	3	3	1	0	0	1
27	3	21.5167	0	0.5	0	0	60	0	1	0	0	7	0	0	0	0
28	3	2.46667	1.6	1.18	0	0.5	6	3	2	0	1	1	0	0	0	0
29	3	88.85	34.4167	10.4833	6.42667	4.20333	233	152	42	17	9	5	7	10	3	2
30	3	6	9.48	5.71333	2.81	4.57333	9	14	8	5	6	1	2	1	0	0
31	3	4.66667	1.10667	0.786667	0	0.333333	14	3	3	0	0	3	1	0	0	0
32	3	0	2.66667	0.666667	0.666667	0.333333	0	0	1	1	1	0	0	0	0	0
33	3	0.456667	0	0	0	0	1	0	0	0	0	0	0	0	0	0
34	3	8.51	1.22333	0	0	0	14	1	0	0	0	3	0	0	0	0
35	3	2.62333	0	0	0	0	1	0	0	0	0	1	0	0	0	0
36	3	34.0433	4.04	0	0	0.4	86	8	0	0	1	8	0	0	0	0
37	3	1.52	1.74667	0	1.66667	0.15	4	6	0	5	2	1	0	0	0	0
38	3	20.46	6.24667	0.956667	6.96333	0	35	9	2	12	0	7	1	1	4	0
39	3	26.6133	1.37667	2.14667	0	0	34	2	3	0	0	5	0	0	0	0

## Sheet: Participant Characteristics
Group (1 = inexperienced, 2 = dance, 3 = experienced)	Age (years)	Height (cm)	Weight (kg)
1	21	170	60
1	22	163	81.8
1	33	178	92.7
1	30	170	75
1	30	180	90.9
1	21	157	63.5
1	34	171	72.5
1	26	160	49
1	26	178	72
1	21	188	89
1	29	174	67
1	28	185	85
2	24	185	65.9
2	21	167.6	61.2
2	21	157.5	56.7
2	32	180	79
2	29	185	85
2	30	178	90
2	29	182	85
2	26	170	73
2	29	168	67
2	25	170	86.4
2	22	162	56
2	34	175	70
2	30	180	82
3	30	168	70
3	41	170	90.9
3	27	165	86
3	38	191	104.5
3	32	172	65
3	27	175	76
3	23	172.7	63.5
3	32	178	99.7
3	33	166	67
3	24	176	75
3	26	168	76
3	34	180	90
3	30	178	82
3	36	180	95.6
# please note that the order of participant characteristic data do not correspond to experimental data — this was done to ensure participant data could not be associated with their identity
